# Supplementary material for: Culex pipiens and Culex restuans mosquitoes harbor distinct microbiota dominated by few bacterial taxa
Source: Parasit Vectors. 2016 Jan 13;9:18. doi: 10.1186/s13071-016-1299-6 (PMC4712599; doi:10.1186/s13071-016-1299-6)
Supplement: Additional file 6: Table S3. — Taxonomy of bacterial OTUs that were shared between Cx. pipiens and Cx. restuans or were unique to either species. (XLSX 17 kb) [file 13071_2016_1299_MOESM6_ESM.xlsx]

## Sheet: Sheet1
OTUID	Kingdom	Phylum	Class	Order	Family	Genus	Species	Status
579413	Bacteria	Proteobacteria	Betaproteobacteria		Unclassified	Unclassified		Shared
255006	Bacteria	Proteobacteria	Alphaproteobacteria	Rhodospirillales	Acetobacteraceae	Swaminathania		Shared
4014120	Bacteria	Firmicutes	Bacilli	Bacillales	Staphylococcaceae	Staphylococcus		Shared
4456104	Bacteria	Proteobacteria	Betaproteobacteria	Burkholderiales	Comamonadaceae	Unclassified		Shared
814266	Bacteria	Proteobacteria	Alphaproteobacteria	Rhodospirillales	Acetobacteraceae	Unclassified		Shared
139268	Bacteria	Bacteroidetes	Cytophagia	Cytophagales	Cytophagaceae	Flectobacillus		Shared
4312969	Bacteria	Firmicutes	Bacilli	Bacillales	Staphylococcaceae	Staphylococcus	epidermidis	Shared
552922	Bacteria	Proteobacteria	Gammaproteobacteria	Pseudomonadales	Moraxellaceae	Acinetobacter		Shared
4450360	Bacteria	Proteobacteria	Alphaproteobacteria	Sphingomonadales	Sphingomonadaceae	Sphingomonas		Shared
3057707	Bacteria	Proteobacteria	Gammaproteobacteria	Pseudomonadales	Moraxellaceae	Unclassified		Shared
447724	Bacteria	Proteobacteria	Betaproteobacteria	Burkholderiales	Oxalobacteraceae	Unclassified		Shared
189882	Bacteria	Proteobacteria	Alphaproteobacteria	Sphingomonadales	Sphingomonadaceae	Sphingomonas		Shared
3991527	Bacteria	Firmicutes	Bacilli	Bacillales	Alicyclobacillaceae	Alicyclobacillus		Shared
133961	Bacteria	Proteobacteria	Gammaproteobacteria	Pseudomonadales	Pseudomonadaceae	Pseudomonas		Shared
580992	Bacteria	Proteobacteria	Alphaproteobacteria	Sphingomonadales	Sphingomonadaceae	Sphingomonas		Shared
697711	Bacteria	Firmicutes	Bacilli	Bacillales	Bacillaceae	Bacillus		Shared
970028	Bacteria	Proteobacteria	Betaproteobacteria	Burkholderiales	Oxalobacteraceae	Unclassified		Shared
823479	Bacteria	Proteobacteria	Betaproteobacteria	Burkholderiales	Oxalobacteraceae	Janthinobacterium		Shared
186518	Bacteria	Proteobacteria	Alphaproteobacteria	Sphingomonadales	Unclassified	Unclassified		Shared
192215	Bacteria	Proteobacteria	Gammaproteobacteria	Enterobacteriales	Enterobacteriaceae	Enterobacter	hormaechei	Shared
1125242	Bacteria	Proteobacteria	Betaproteobacteria	Burkholderiales	Oxalobacteraceae	Janthinobacterium		Shared
4418395	Bacteria	Proteobacteria	Alphaproteobacteria	Rhizobiales	Methylobacteriaceae	Methylobacterium		Shared
155751	Bacteria	Proteobacteria	Alphaproteobacteria	Rhodospirillales	Rhodospirillaceae	Magnetospirillum		Shared
607212	Bacteria	Proteobacteria	Alphaproteobacteria	Sphingomonadales	Sphingomonadaceae	Sphingomonas		Shared
243185	Bacteria	Proteobacteria	Gammaproteobacteria	Aeromonadales	Aeromonadaceae	Unclassified		Shared
4380971	Bacteria	Firmicutes	Clostridia	Clostridiales	Clostridiaceae	Clostridium		Shared
4307247	Bacteria	Proteobacteria	Alphaproteobacteria	Sphingomonadales	Sphingomonadaceae	Sphingomonas		Shared
3490230	Bacteria	Proteobacteria	Alphaproteobacteria	Sphingomonadales	Sphingomonadaceae	Sphingomonas		Shared
4378646	Bacteria	Proteobacteria	Alphaproteobacteria	Sphingomonadales	Sphingomonadaceae	Unclassified		Shared
943389	Bacteria	Firmicutes	Bacilli	Bacillales	Staphylococcaceae	Staphylococcus	aureus	Shared
94847	Bacteria	Firmicutes	Clostridia	Clostridiales	Veillonellaceae	Anaerospora	hongkongensis	Shared
4325011	Bacteria	Proteobacteria	Betaproteobacteria	Burkholderiales	Comamonadaceae	Unclassified		Shared
4344371	Bacteria	Proteobacteria	Alphaproteobacteria	Sphingomonadales	Sphingomonadaceae	Sphingomonas		Shared
141709	Bacteria	Proteobacteria	Betaproteobacteria	Burkholderiales	Comamonadaceae	Unclassified		Shared
665978	Bacteria	Proteobacteria	Gammaproteobacteria	Enterobacteriales	Enterobacteriaceae	Pantoea	ananatis	Shared
315994	Bacteria	Proteobacteria	Gammaproteobacteria	Legionellales	Legionellaceae	Unclassified		Shared
3908639	Bacteria	Proteobacteria	Gammaproteobacteria	Enterobacteriales	Enterobacteriaceae	Klebsiella	oxytoca	Shared
4396025	Bacteria	Proteobacteria	Alphaproteobacteria	Sphingomonadales	Sphingomonadaceae	Sphingomonas		Shared
6118	Bacteria	Proteobacteria	Alphaproteobacteria	Rickettsiales	Rickettsiaceae	Wolbachia		Shared
1100972	Bacteria	Firmicutes	Bacilli	Lactobacillales	Streptococcaceae	Lactococcus		Shared
3908648	Bacteria	Proteobacteria	Gammaproteobacteria	Enterobacteriales	Enterobacteriaceae	Enterobacter	ludwigii	Shared
4336516	Bacteria	Firmicutes	Clostridia	Clostridiales	Clostridiaceae	Clostridium		Shared
550225	Bacteria	Firmicutes	Clostridia	Clostridiales	Clostridiaceae	Clostridium		Shared
926160	Bacteria	Proteobacteria	Alphaproteobacteria	Rhizobiales	Methylobacteriaceae	Methylobacterium		Shared
4154872	Bacteria	Bacteroidetes	Flavobacteriia	Flavobacteriales	[Weeksellaceae]	Cloacibacterium		Shared
4439606	Bacteria	Proteobacteria	Gammaproteobacteria	Enterobacteriales	Enterobacteriaceae	Morganella		Shared
4418165	Bacteria	Proteobacteria	Gammaproteobacteria	Enterobacteriales	Enterobacteriaceae	Enterobacter	gergoviae	Shared
4435455	Bacteria	Proteobacteria	Betaproteobacteria	Burkholderiales	Comamonadaceae	Unclassified		Shared
74685	Bacteria	Proteobacteria	Betaproteobacteria	Burkholderiales	Comamonadaceae	Acidovorax	wohlfahrtii	Shared
4399780	Bacteria	Proteobacteria	Alphaproteobacteria	Rhodospirillales	Rhodospirillaceae	Azospirillum		Shared
272974	Bacteria	Actinobacteria	Actinobacteria	Actinomycetales	Microbacteriaceae	Frigoribacterium		Shared
1131853	Bacteria	Proteobacteria	Alphaproteobacteria	Rhodobacterales	Rhodobacteraceae	Rhodobacter		Shared
677165	Bacteria	Proteobacteria	Alphaproteobacteria	Rhizobiales	Methylobacteriaceae	Methylobacterium		Shared
252720	Bacteria	Firmicutes	Clostridia	Clostridiales	Clostridiaceae	Clostridium		Shared
4303858	Bacteria	Proteobacteria	Betaproteobacteria	Burkholderiales	Comamonadaceae	Comamonas		Shared
17329	Bacteria	Proteobacteria	Alphaproteobacteria	Sphingomonadales	Sphingomonadaceae	Unclassified		Shared
4363508	Bacteria	Proteobacteria	Alphaproteobacteria	Sphingomonadales	Sphingomonadaceae	Unclassified		Shared
224670	Bacteria	Proteobacteria	Gammaproteobacteria	Enterobacteriales	Enterobacteriaceae	Serratia	marcescens	Shared
610486	Bacteria	Proteobacteria	Betaproteobacteria	Burkholderiales	Comamonadaceae	Curvibacter		Shared
4447394	Bacteria	Actinobacteria	Actinobacteria	Actinomycetales	Propionibacteriaceae	Propionibacterium	acnes	Shared
328525	Bacteria	Proteobacteria	Alphaproteobacteria	Rhodospirillales	Rhodospirillaceae	Magnetospirillum		Shared
121180	Bacteria	Proteobacteria	Gammaproteobacteria	Enterobacteriales	Enterobacteriaceae	Unclassified		Shared
1566691	Bacteria	Proteobacteria	Gammaproteobacteria	Pseudomonadales	Pseudomonadaceae	Pseudomonas		Shared
1030307	Bacteria	Proteobacteria	Gammaproteobacteria	Pseudomonadales	Moraxellaceae	Acinetobacter		Shared
4432891	Bacteria	Proteobacteria	Gammaproteobacteria	Enterobacteriales	Enterobacteriaceae	Enterobacter	hormaechei	Shared
4422142	Bacteria	Proteobacteria	Betaproteobacteria	Burkholderiales	Comamonadaceae	Hydrogenophaga		Shared
3385021	Bacteria	Firmicutes	Bacilli	Bacillales	Staphylococcaceae	Staphylococcus	epidermidis	Shared
27188	Bacteria	Proteobacteria	Alphaproteobacteria	Rhodobacterales	Rhodobacteraceae	Paracoccus	kawasakiensis	Shared
4378027	Bacteria	Proteobacteria	Alphaproteobacteria	Rhodospirillales	Rhodospirillaceae	Rhodospirillum		Shared
27032	Bacteria	Proteobacteria	Gammaproteobacteria	Enterobacteriales	Enterobacteriaceae	Unclassified		Shared
924547	Bacteria	Proteobacteria	Gammaproteobacteria	Enterobacteriales	Enterobacteriaceae	Unclassified		Shared
817254	Bacteria	Proteobacteria	Gammaproteobacteria	Enterobacteriales	Enterobacteriaceae	Erwinia	dispersa	Shared
839282	Bacteria	Firmicutes	Bacilli	Lactobacillales	Leuconostocaceae	Unclassified		Shared
154777	Bacteria	Bacteroidetes	Flavobacteriia	Flavobacteriales	[Weeksellaceae]	Wautersiella		Shared
829415	Bacteria	Proteobacteria	Alphaproteobacteria	Rhizobiales	Bradyrhizobiaceae	Bradyrhizobium		Shared
820064	Bacteria	Proteobacteria	Alphaproteobacteria	Rhodospirillales	Acetobacteraceae	Swaminathania		Shared
168031	Bacteria	Proteobacteria	Gammaproteobacteria	Enterobacteriales	Enterobacteriaceae	Unclassified		Shared
3101394	Bacteria	Proteobacteria	Gammaproteobacteria	Enterobacteriales	Enterobacteriaceae	Unclassified		Shared
317556	Bacteria	Proteobacteria	Gammaproteobacteria	Enterobacteriales	Enterobacteriaceae	Erwinia		Shared
105470	Bacteria	Proteobacteria	Alphaproteobacteria	Rhizobiales	Methylobacteriaceae	Methylobacterium		Shared
1108706	Bacteria	Proteobacteria	Gammaproteobacteria	Enterobacteriales	Enterobacteriaceae	Serratia	marcescens	Shared
100497	Bacteria	Proteobacteria	Gammaproteobacteria	Enterobacteriales	Enterobacteriaceae	Erwinia		Shared
573035	Bacteria	Firmicutes	Bacilli	Bacillales	Alicyclobacillaceae	Alicyclobacillus		Shared
4323871	Bacteria	Proteobacteria	Alphaproteobacteria	Rhizobiales	Methylobacteriaceae	Methylobacterium	komagatae	Shared
817982	Bacteria	Proteobacteria	Alphaproteobacteria	Sphingomonadales	Sphingomonadaceae	Sphingomonas		Shared
836919	Bacteria	Proteobacteria	Alphaproteobacteria	Rickettsiales	Rickettsiaceae	Wolbachia		Shared
1129461	Bacteria	Firmicutes	Bacilli	Lactobacillales	Enterococcaceae	Enterococcus	haemoperoxidus	Unique to Culex pipiens
269063	Bacteria	Proteobacteria	Betaproteobacteria	Burkholderiales	Comamonadaceae	Delftia		Unique to Culex pipiens
1022861	Bacteria	Actinobacteria	Thermoleophilia	Gaiellales	Gaiellaceae	Unclassified		Unique to Culex pipiens
4477719	Bacteria	Proteobacteria	Gammaproteobacteria	Enterobacteriales	Enterobacteriaceae	Morganella	morganii	Unique to Culex pipiens
4371191	Bacteria	Proteobacteria	Gammaproteobacteria	Pseudomonadales	Pseudomonadaceae	Unclassified		Unique to Culex pipiens
2603282	Bacteria	Actinobacteria	Actinobacteria	Actinomycetales	Nocardioidaceae	Propionicimonas		Unique to Culex pipiens
112867	Bacteria	Chloroflexi	Ellin6529		Unclassified	Unclassified		Unique to Culex pipiens
281015	Bacteria	Proteobacteria	Gammaproteobacteria	Enterobacteriales	Enterobacteriaceae	Unclassified		Unique to Culex pipiens
593781	Bacteria	Firmicutes	Bacilli	Lactobacillales	Enterococcaceae	Enterococcus	haemoperoxidus	Unique to Culex pipiens
6123	Bacteria	Proteobacteria	Alphaproteobacteria	Rickettsiales	Rickettsiaceae	Wolbachia		Unique to Culex pipiens
146890	Bacteria	Proteobacteria	Betaproteobacteria	Rhodocyclales	Rhodocyclaceae	Dechloromonas		Unique to Culex pipiens
1139932	Bacteria	Proteobacteria	Gammaproteobacteria	Xanthomonadales	Xanthomonadaceae	Unclassified		Unique to Culex pipiens
3473409	Bacteria	Proteobacteria	Betaproteobacteria	Burkholderiales	Comamonadaceae	Unclassified		Unique to Culex pipiens
3037979	Bacteria	Bacteroidetes	Flavobacteriia	Flavobacteriales	[Weeksellaceae]	Chryseobacterium		Unique to Culex pipiens
4347592	Bacteria	Proteobacteria	Alphaproteobacteria	Rhodospirillales	Rhodospirillaceae	Novispirillum		Unique to Culex pipiens
4461509	Bacteria	Proteobacteria	Deltaproteobacteria	Myxococcales	Polyangiaceae	Unclassified		Unique to Culex pipiens
1084865	Bacteria	Firmicutes	Bacilli	Bacillales	Staphylococcaceae	Staphylococcus		Unique to Culex restuans
4195429	Bacteria	Proteobacteria	Betaproteobacteria	Burkholderiales	Oxalobacteraceae	Unclassified		Unique to Culex restuans
766791	Bacteria	Proteobacteria	Gammaproteobacteria	Xanthomonadales	Xanthomonadaceae	Unclassified		Unique to Culex restuans
549523	Bacteria	Proteobacteria	Betaproteobacteria	Methylophilales	Methylophilaceae	Methylotenera	mobilis	Unique to Culex restuans
1071450	Bacteria	Proteobacteria	Gammaproteobacteria	Pseudomonadales	Pseudomonadaceae	Pseudomonas	fragi	Unique to Culex restuans
4418009	Bacteria	Proteobacteria	Betaproteobacteria	Burkholderiales	Oxalobacteraceae	Unclassified		Unique to Culex restuans
205635	Bacteria	Acidobacteria	Solibacteres	Solibacterales	Unclasified	Unclassified		Unique to Culex restuans
4382894	Bacteria	Proteobacteria	Betaproteobacteria	Burkholderiales	Oxalobacteraceae	Unclassified		Unique to Culex restuans
335466	Bacteria	Proteobacteria	Betaproteobacteria	Burkholderiales	Oxalobacteraceae	Unclassified		Unique to Culex restuans
4481235	Bacteria	Firmicutes	Clostridia	Clostridiales	Peptostreptococcaceae	Tepidibacter		Unique to Culex restuans
100208	Bacteria	Proteobacteria	Betaproteobacteria	Burkholderiales	Oxalobacteraceae	Unclassified		Unique to Culex restuans
65400	Bacteria	Proteobacteria	Gammaproteobacteria	Pseudomonadales	Pseudomonadaceae	Pseudomonas	viridiflava	Unique to Culex restuans
125520	Bacteria	Proteobacteria	Betaproteobacteria	Burkholderiales	Oxalobacteraceae	Unclassified		Unique to Culex restuans
941487	Bacteria	Proteobacteria	Betaproteobacteria	Burkholderiales	Oxalobacteraceae	Unclassified		Unique to Culex restuans
4343005	Bacteria	Proteobacteria	Gammaproteobacteria	Enterobacteriales	Enterobacteriaceae	Serratia	marcescens	Unique to Culex restuans
142419	Bacteria	Proteobacteria	Gammaproteobacteria	Pseudomonadales	Moraxellaceae	Unclassified		Unique to Culex restuans
278680	Bacteria	Proteobacteria	Alphaproteobacteria	Rhizobiales	Methylobacteriaceae	Methylobacterium	hispanicum	Unique to Culex restuans
535847	Bacteria	Proteobacteria	Alphaproteobacteria	Rhodospirillales	Rhodospirillaceae	Novispirillum		Unique to Culex restuans
586356	Bacteria	Firmicutes	Clostridia	Clostridiales	[Mogibacteriaceae]	Anaerovorax		Unique to Culex restuans
316724	Bacteria	Proteobacteria	Alphaproteobacteria	Rickettsiales	Rickettsiaceae	Rickettsia		Unique to Culex restuans
15062	Bacteria	Firmicutes	Bacilli	Lactobacillales	Aerococcaceae	Facklamia		Unique to Culex restuans
4410997	Bacteria	Firmicutes	Bacilli	Bacillales	Paenibacillaceae	Paenibacillus		Unique to Culex restuans
176468	Bacteria	Proteobacteria	Gammaproteobacteria	Enterobacteriales	Enterobacteriaceae	Enterobacter	cowanii	Unique to Culex restuans
731748	Bacteria	Proteobacteria	Betaproteobacteria	Burkholderiales	Comamonadaceae	Unclassified		Unique to Culex restuans
4418002	Bacteria	Proteobacteria	Alphaproteobacteria	Rhizobiales	Hyphomicrobiaceae	Unclassified		Unique to Culex restuans
4466618	Bacteria	Proteobacteria	Gammaproteobacteria	Enterobacteriales	Enterobacteriaceae	Erwinia		Unique to Culex restuans
4389972	Bacteria	Acidobacteria	Solibacteres	Solibacterales	Unclassified	Unclassified		Unique to Culex restuans
581021	Bacteria	Proteobacteria	Gammaproteobacteria	Enterobacteriales	Enterobacteriaceae	Unclassified		Unique to Culex restuans
1138973	Bacteria	Proteobacteria	Betaproteobacteria	Burkholderiales	Oxalobacteraceae	Unclassified		Unique to Culex restuans
4432362	Bacteria	Cyanobacteria	Chloroplast	Streptophyta	Unclasssified	Unclassified		Unique to Culex restuans
235578	Bacteria	Firmicutes	Bacilli	Bacillales	Paenibacillaceae	Paenibacillus		Unique to Culex restuans
241789	Bacteria	Proteobacteria	Gammaproteobacteria	Enterobacteriales	Enterobacteriaceae	Erwinia		Unique to Culex restuans
364038	Bacteria	Proteobacteria	Alphaproteobacteria	Rhodospirillales	Acetobacteraceae	Unclassified		Unique to Culex restuans
140863	Bacteria	Proteobacteria	Gammaproteobacteria	Pseudomonadales	Pseudomonadaceae	Pseudomonas		Unique to Culex restuans
4431051	Bacteria	Bacteroidetes	Cytophagia	Cytophagales	Cytophagaceae	Unclassified		Unique to Culex restuans
1145138	Bacteria	Proteobacteria	Betaproteobacteria	Burkholderiales	Comamonadaceae	Unclassified		Unique to Culex restuans
656889	Bacteria	Proteobacteria	Gammaproteobacteria	Enterobacteriales	Enterobacteriaceae	Erwinia		Unique to Culex restuans
367484	Bacteria	Proteobacteria	Betaproteobacteria	Burkholderiales	Comamonadaceae	Unclassified		Unique to Culex restuans
4327501	Bacteria	Proteobacteria	Gammaproteobacteria	Pseudomonadales	Pseudomonadaceae	Pseudomonas		Unique to Culex restuans
1117069	Bacteria	Proteobacteria	Betaproteobacteria	Burkholderiales	Comamonadaceae	Hydrogenophaga		Unique to Culex restuans
4305857	Bacteria	Proteobacteria	Alphaproteobacteria	Rhodospirillales	Acetobacteraceae	Roseococcus		Unique to Culex restuans
250112	Bacteria	Proteobacteria	Alphaproteobacteria	Rhizobiales	Methylobacteriaceae	Methylobacterium	organophilum	Unique to Culex restuans
2655357	Bacteria	Proteobacteria	Betaproteobacteria	Burkholderiales	Comamonadaceae	Azohydromonas		Unique to Culex restuans
6674	Bacteria	Proteobacteria	Betaproteobacteria	Rhodocyclales	Rhodocyclaceae	Azovibrio		Unique to Culex restuans
4336330	Bacteria	Proteobacteria	Gammaproteobacteria	Xanthomonadales	Xanthomonadaceae	Xanthomonas		Unique to Culex restuans
686593	Bacteria	Proteobacteria	Alphaproteobacteria	Rhizobiales	Rhizobiaceae	Unclassified		Unique to Culex restuans
509511	Bacteria	Proteobacteria	Alphaproteobacteria	Rhodospirillales	Acetobacteraceae	Unclassified		Unique to Culex restuans
4483490	Bacteria	Proteobacteria	Betaproteobacteria	Burkholderiales	Comamonadaceae	Unclassified		Unique to Culex restuans
752554	Bacteria	Actinobacteria	Actinobacteria	Actinomycetales	Corynebacteriaceae	Corynebacterium	variabile	Unique to Culex restuans
833431	Bacteria	Firmicutes	Clostridia	Clostridiales	Clostridiaceae	Clostridium		Unique to Culex restuans
324630	Bacteria	Firmicutes	Bacilli	Bacillales	Planococcaceae	Rummeliibacillus		Unique to Culex restuans
885012	Bacteria	Actinobacteria	Actinobacteria	Actinomycetales	Nocardioidaceae	Friedmanniella		Unique to Culex restuans
4466137	Bacteria	Bacteroidetes	Bacteroidia	Bacteroidales	Porphyromonadaceae	Unclassified		Unique to Culex restuans
427183	Bacteria	Actinobacteria	Actinobacteria	Actinomycetales	Brevibacteriaceae	Brevibacterium		Unique to Culex restuans
386088	Bacteria	Actinobacteria	Actinobacteria	Actinomycetales	Propionibacteriaceae	Propionibacterium	granulosum	Unique to Culex restuans
582997	Bacteria	Proteobacteria	Betaproteobacteria	Burkholderiales	Oxalobacteraceae	Unclassified		Unique to Culex restuans
4348571	Bacteria	Firmicutes	Clostridia	Clostridiales	Lachnospiraceae	Coprococcus		Unique to Culex restuans
10196	Bacteria	Proteobacteria	Gammaproteobacteria	Enterobacteriales	Enterobacteriaceae	Brenneria	quercina	Unique to Culex restuans
4469490	Bacteria	Firmicutes	Clostridia	Clostridiales	Ruminococcaceae	Unclassified		Unique to Culex restuans
4482374	Bacteria	Proteobacteria	Gammaproteobacteria	Pseudomonadales	Moraxellaceae	Acinetobacter	johnsonii	Unique to Culex restuans
1040796	Bacteria	WPS-2	Unclassified		Unclassified	Unclassified		Unique to Culex restuans
2406507	Bacteria	Proteobacteria	Alphaproteobacteria	Sphingomonadales	Sphingomonadaceae	Sphingomonas		Unique to Culex restuans
1517154	Bacteria	Proteobacteria	Gammaproteobacteria	Enterobacteriales	Enterobacteriaceae	Serratia	marcescens	Unique to Culex restuans
538296	Bacteria	Bacteroidetes	Bacteroidia	Bacteroidales	Bacteroidaceae	Bacteroides		Unique to Culex restuans
577298	Bacteria	Actinobacteria	Actinobacteria	Actinomycetales	Nocardiaceae	Nocardia		Unique to Culex restuans
192795	Bacteria	Proteobacteria	Gammaproteobacteria	Pseudomonadales	Moraxellaceae	Acinetobacter	rhizosphaerae	Unique to Culex restuans
309940	Bacteria	Proteobacteria	Gammaproteobacteria	Pseudomonadales	Moraxellaceae	Acinetobacter		Unique to Culex restuans
137056	Bacteria	Firmicutes	Bacilli	Bacillales	Planococcaceae	Unclassified		Unique to Culex restuans
947308	Bacteria	Proteobacteria	Gammaproteobacteria	Xanthomonadales	Xanthomonadaceae	Thermomonas		Unique to Culex restuans
533653	Bacteria	Cyanobacteria	Oscillatoriophycideae	Chroococcales	Xenococcaceae	Unclassified		Unique to Culex restuans
953084	Bacteria	Proteobacteria	Gammaproteobacteria	Pseudomonadales	Moraxellaceae	Unclassified		Unique to Culex restuans
4298398	Bacteria	Firmicutes	Clostridia	Clostridiales	Clostridiaceae	Clostridium		Unique to Culex restuans
1076376	Bacteria	Proteobacteria	Alphaproteobacteria	Rhizobiales	Rhizobiaceae	Agrobacterium		Unique to Culex restuans
239619	Bacteria	Proteobacteria	Gammaproteobacteria	Enterobacteriales	Enterobacteriaceae	Unclassified		Unique to Culex restuans
561587	Bacteria	Firmicutes	Clostridia	Clostridiales	Clostridiaceae	Clostridium		Unique to Culex restuans
114572	Bacteria	Proteobacteria	Gammaproteobacteria	Pseudomonadales	Pseudomonadaceae	Pseudomonas	fragi	Unique to Culex restuans
812351	Bacteria	Proteobacteria	Gammaproteobacteria	Enterobacteriales	Enterobacteriaceae	Unclassified		Unique to Culex restuans
470879	Bacteria	Proteobacteria	Gammaproteobacteria	Enterobacteriales	Enterobacteriaceae	Proteus		Unique to Culex restuans
514095	Bacteria	Firmicutes	Clostridia	Clostridiales	Veillonellaceae	Pelosinus		Unique to Culex restuans
107529	Bacteria	Bacteroidetes	Sphingobacteriia	Sphingobacteriales	Sphingobacteriaceae	Pedobacter		Unique to Culex restuans
4474083	Bacteria	Proteobacteria	Alphaproteobacteria	Sphingomonadales	Sphingomonadaceae	Novosphingobium		Unique to Culex restuans
268162	Bacteria	Proteobacteria	Gammaproteobacteria	Pseudomonadales	Pseudomonadaceae	Pseudomonas		Unique to Culex restuans
1078582	Bacteria	Bacteroidetes	Sphingobacteriia	Sphingobacteriales	Sphingobacteriaceae	Pedobacter		Unique to Culex restuans
820575	Bacteria	Actinobacteria	Actinobacteria	Actinomycetales	Williamsiaceae	Williamsia		Unique to Culex restuans
37803	Bacteria	Spirochaetes	Spirochaetes	[Borreliales]	[Borreliaceae]	Spironema		Unique to Culex restuans
164915	Bacteria	Proteobacteria	Gammaproteobacteria	Enterobacteriales	Enterobacteriaceae	Enterobacter		Unique to Culex restuans
4351400	Bacteria	Cyanobacteria	Chloroplast	Chlorophyta	Chlamydomonadaceae	Acutodesmus	obliquus	Unique to Culex restuans
4477254	Bacteria	Proteobacteria	Alphaproteobacteria	Sphingomonadales	Sphingomonadaceae	Sphingomonas	yabuuchiae	Unique to Culex restuans
275764	Bacteria	Proteobacteria	Alphaproteobacteria	Sphingomonadales	Sphingomonadaceae	Sphingobium		Unique to Culex restuans
100027	Bacteria	Proteobacteria	Gammaproteobacteria	Enterobacteriales	Enterobacteriaceae	Pantoea	agglomerans	Unique to Culex restuans
4319933	Bacteria	Proteobacteria	Alphaproteobacteria	Caulobacterales	Caulobacteraceae	Phenylobacterium		Unique to Culex restuans
58864	Bacteria	Proteobacteria	Betaproteobacteria	Burkholderiales	Comamonadaceae	Variovorax	paradoxus	Unique to Culex restuans
215095	Bacteria	Actinobacteria	Actinobacteria	Actinomycetales	Microbacteriaceae	Microbacterium		Unique to Culex restuans
